# Supplementary material for: Development and validation of the STeP score for predicting tracheostomy in patients with sepsis using a nationwide ICU database: a retrospective observational study
Source: J Intensive Care. 2025 Nov 14;13:64. doi: 10.1186/s40560-025-00833-8 (PMC12619163; doi:10.1186/s40560-025-00833-8)
Supplement: Supplementary file 1 — Additional file 1 (Supplementary Table 1. Summary of all candidate predictors included in the LASSO regression model) [file 40560_2025_833_MOESM1_ESM.xlsx]

## Sheet: Sheet1
	Variable Name	Description	Data Type
	Age	Age at ICU admission	Continuous
	Sex	Gender of the patient (Male/Female)	Categorical
	Days to ICU	Number of days from hospital admission to ICU admission	Continuous
	Admission category	Type of ICU admission (Non-surgical, emergency surgical)	Categorical
	Post-cardiac arrest	Admission following resuscitation from cardiac arrest	Binary
	ICU readmission	Whether the patient was readmitted to the ICU during the same hospitalization (1 = Yes, 0 = No)	Binary
	Respiratory infection	Presence of respiratory infection (1 = Yes, 0 = No)	Binary
	AIDS	History of Acquired Immunodeficiency Syndrome (1 = Yes, 0 = No)	Binary
	Heart failure	History of heart failure (1 = Yes, 0 = No)	Binary
	Respiratory failure	History of respiratory failure (1 = Yes, 0 = No)	Binary
	Liver failure	History of liver failure (1 = Yes, 0 = No)	Binary
	Liver cirrhosis	History of liver cirrhosis (1 = Yes, 0 = No)	Binary
	AML/MM	History of Acute Myeloid Leukemia or Multiple Myeloma (1 = Yes, 0 = No)	Binary
	Lymphoma	History of lymphoma (1 = Yes, 0 = No)	Binary
	Metastatic cancer	History of metastatic cancer(1 = Yes, 0 = No)	Binary
	Immunosuppression	Immunosuppressive condition or therapy (1 = Yes, 0 = No)	Binary
	Maintenance dialysis	Patient on maintenance dialysis (1 = Yes, 0 = No)	Binary
	Max heart rate	Maximum heart rate during the first 24 hours of ICU stay	Continuous
	Min heart rate	Minimum heart rate during the first 24 hours of ICU stay	Continuous
	Max systolic BP	Maximum systolic blood pressure during the first 24 hours of ICU stay	Continuous
	Min systolic BP	Minimum systolic blood pressure during the first 24 hours of ICU stay	Continuous
	Max mean BP	Maximum mean blood pressure during the first 24 hours of ICU stay	Continuous
	Min mean BP	Minimum mean blood pressure during the first 24 hours of ICU stay	Continuous
	Max diastolic BP	Maximum diastolic blood pressure during the first 24 hours of ICU stay	Continuous
	Min diastolic BP	Minimum diastolic blood pressure during the first 24 hours of ICU stay	Continuous
	Max temperature	Maximum body temperature during the first 24 hours of ICU stay	Continuous
	Min temperature	Minimum body temperature during the first 24 hours of ICU stay	Continuous
	Max respiratory rate	Maximum respiratory rate during the first 24 hours of ICU stay	Continuous
	Min respiratory rate	Minimum respiratory rate during the first 24 hours of ICU stay	Continuous
	GCS	Minimum Glasgow Coma Scale score during the first 24 hours of ICU stay	Continuous
	Max hematocrit	Maximum hematocrit level during the first 24 hours of ICU stay	Continuous
	Min hematocrit	Minimum hematocrit level during the first 24 hours of ICU stay	Continuous
	Max WBC	Maximum white blood cell count during the first 24 hours of ICU stay	Continuous
	Min WBC	Minimum white blood cell count during the first 24 hours of ICU stay	Continuous
	Min platelets	Minimum platelet count during the first 24 hours of ICU stay	Continuous
	Max creatinine	Maximum creatinine level during the first 24 hours of ICU stay	Continuous
	Min creatinine	Minimum creatinine level during the first 24 hours of ICU stay	Continuous
	Max BUN	Maximum blood urea nitrogen level during the first 24 hours of ICU stay	Continuous
	Urine output in 24h	Total urine output in the first 24 hours of ICU stay	Continuous
	Max sodium	Maximum serum sodium level during the first 24 hours of ICU stay	Continuous
	Min sodium	Minimum serum sodium level during the first 24 hours of ICU stay	Continuous
	Max potassium	Maximum serum potassium level during the first 24 hours of ICU stay	Continuous
	Min potassium	Minimum serum potassium level during the first 24 hours of ICU stay	Continuous
	Max albumin	Maximum serum albumin level during the first 24 hours of ICU stay	Continuous
	Min albumin	Minimum serum albumin level during the first 24 hours of ICU stay	Continuous
	Max bilirubin	Maximum serum bilirubin level during the first 24 hours of ICU stay	Continuous
	Max glucose	Maximum blood glucose level during the first 24 hours of ICU stay	Continuous
	Min glucose	Minimum blood glucose level during the first 24 hours of ICU stay	Continuous
	Lactate	Maximum blood lactate level during the first 24 hours of ICU stay	Continuous
	AKI within 24h	Occurrence of acute kidney injury within the first 24 hours of ICU stay (1 = Yes, 0 = No)	Binary
	PAC within 24h	Placement of pulmonary artery catheter within the first 24 hours of ICU stay (1 = Yes, 0 = No)	Binary
	DOB	Use of dobutamine during the first 24 hours of ICU stay (1 = Yes, 0 = No)	Binary
	P/F ratio	PaO₂/FiO₂ ratio at ICU admission	Continuous
	PaCO₂	Partial pressure of arterial carbon dioxide at ICU admission	Continuous
	pH	Arterial pH at ICU admission	Continuous
	APACHE II	Acute Physiology and Chronic Health Evaluation II score	Continuous
	SAPS II	Simplified Acute Physiology Score II	Continuous
	SOFA	Sequential Organ Failure Assessment score	Continuous
	BMI
	BMI (Low)	Body Mass Index < 18.5 (1 = Yes, 0 = No)	Binary (dummy)
	BMI (Overweight)	25 ≤ Body Mass Index < 30 (1 = Yes, 0 = No)	Binary (dummy)
	BMI (Obesity)	Body Mass Index ≥ 30 (1 = Yes, 0 = No)	Binary (dummy)
	Admission route
	Admission from in-hospital ward	Patient admitted from a general ward, high care unit, coronary care unit or another ICU (1 = Yes, 0 = No)	Binary (dummy)
	Admission from OR	Patient admitted from Operating Room (1 = Yes, 0 = No)	Binary (dummy)
	Admission from other hospital	Patient admitted directly from another hospital (1 = Yes, 0 = No)	Binary (dummy)
	Emergency call	Admission following an emergency call (1 = Yes, 0 = No)	Binary (dummy)
	DA <5 µg/kg/min	Use of dopamine at a rate less than 5 µg/kg/min during the first 24 hours of ICU stay (1 = Yes, 0 = No)	Binary (dummy)
	DA 5-15 µg/kg/min	Use of dopamine at a rate between 5 and 15 µg/kg/min during the first 24 hours of ICU stay (1 = Yes, 0 = No)	Binary (dummy)
	DA >15 µg/kg/min	Use of dopamine at a rate greater than 15 µg/kg/min during the first 24 hours of ICU stay (1 = Yes, 0 = No)	Binary (dummy)
	NOR ≤ 0.1 μg/kg/min	Use of norepinephrine at a rate less than 0.1 µg/kg/min during the first 24 hours of ICU stay (1 = Yes, 0 = No)	Binary (dummy)
	NOR >0.1 µg/kg/min	Use of norepinephrine at a rate greater than 0.1 µg/kg/min during the first 24 hours of ICU stay (1 = Yes, 0 = No)	Binary (dummy)
	ADR ≤ 0.1 μg/kg/min	Use of epinephrine at a rate less than 0.1 µg/kg/min during the first 24 hours of ICU stay (1 = Yes, 0 = No)	Binary (dummy)
	ADR > 0.1 μg/kg/min	Use of epinephrine at a rate greater than 0.1 µg/kg/min during the first 24 hours of ICU stay (1 = Yes, 0 = No)	Binary (dummy)
	Facility-level characteristics
	Licensed beds	Number of licensed hospital beds	Continuous
	ICU certified beds	Number of ICU-certified beds	Continuous
	Dedicated nurses	Number of dedicated ICU nurses	Continuous
	Abbreviations: ADR, epinephrine (adrenaline); AIDS, acquired immunodeficiency syndrome; AKI, acute kidney injury; AML, acute myeloid leukemia; APACHE II, Acute Physiology and Chronic Health Evaluation II score; BMI, body mass index; BP, blood pressure; BUN, blood urea nitrogen; CCU, coronary care unit; DA, dopamine; DOB, dobutamine; GCS, Glasgow Coma Scale; HCU, high care unit; ICU, intensive car…
