# Supplementary material for: Development and validation of the STeP score for predicting tracheostomy in patients with sepsis using a nationwide ICU database: a retrospective observational study
Source: J Intensive Care. 2025 Nov 14;13:64. doi: 10.1186/s40560-025-00833-8 (PMC12619163; doi:10.1186/s40560-025-00833-8)
Supplement: Supplementary file 2 — Additional file 2 (Supplementary Table 2. Proportion of missing data for each variable in the training and validation cohorts) [file 40560_2025_833_MOESM2_ESM.xlsx]

## Sheet: Sheet1
	Supplementary Table 2
		Missing rate (%)
	Variable	Training cohort	Validation cohort
	Min albumin	4.70785	3.83258
	Max albumin	4.67064	3.83258
	DA	2.12132	0
	ADR	2.12132	0
	DOB	2.10272	0
	NOR	2.08411	0
	Max bilirubin	0.781541	0.605144
	Min platelets	1.13509	0.504286
	Lactate	1.07927	0.151286
	PF ratio	0.949014	4.03429
	PaCO2	0.949014	3.98386
	pH	0.949014	3.98386
	BMI	0.818757	0.706001
	Max BUN	0.39077	0.655572
	Min creatinine	0.353554	0.504286
	Min WBC	0.316338	0.504286
	Max creatinine	0.353554	0.504286
	Max WBC	0.29773	0.504286
	Max hematocrit	0.39077	0.403429
	Min hematocrit	0.39077	0.403429
	Min glucose	0.260514	0.403429
	Max glucose	0.241905	0.403429
	Min mean BP	0.0186081	0.0504286
	Min systolic BP	0	0.0504286
	Min diastolic BP	0	0.0504286
	Min heart rate	0	0
	Max potassium	0.167473	0.100857
	Min potassium	0.167473	0.100857
	Max sodium	0.148865	0.100857
	Min sodium	0.148865	0.100857
	Urine output in 24h	0.130257	0.0504286
	Tracheostomy	0.0744325	0.252143
	Max systolic BP	0.0372162	0
	Max mean BP	0.0372162	0.0504286
	Max diastolic BP	0.0372162	0
	Max temperature	0.0372162	0.0504286
	Min temperature	0.0372162	0.0504286
	Admission route	0.0186081	0
	Age	0	0
	Sex	0	0
	Days to ICU	0	0
	Admission category	0	0
	Emergency call	0	0
	Post-cardiac arrest	0	0
	ICU readmission	0	0
	respratoryinfection	0	0
	AIDS	0	0
	Heart failure	0	0
	Respiratory failure	0	0
	Liver failure	0	0
	Liver cirrhosis	0	0
	AML/MM	0	0
	Lymphoma	0	0
	Metastatic cancer	0	0
	Immunosuppression	0	0
	Maintenance dialysis	0	0
	Max heart rate	0	0
	Max respiratory rate	0	0.0504286
	Min respiratory rate	0	0.100857
	GCS	0	0
	AKI within 24h	0	0
	PAC within 24h	0	0
	APACHEII	0	0
	SAPSII	0	0
	SOFA	0	0
	Licensed beds	0	0
	ICU certified beds	0	0
	Dedicated nurses	0	0
	Abbreviations: ADR, epinephrine (adrenaline); AIDS, acquired immunodeficiency syndrome; AKI, acute kidney injury; AML, acute myeloid leukemia; APACHE II, Acute Physiology and Chronic Health Evaluation II score; BMI, body mass index; BP, blood pressure; BUN, blood urea nitrogen; CCU, coronary care unit; DA, dopamine; DOB, dobutamine; GCS, Glasgow Coma Scale; HCU, high care unit; ICU, intensive car…
