# Supplementary material for: Development and validation of the STeP score for predicting tracheostomy in patients with sepsis using a nationwide ICU database: a retrospective observational study
Source: J Intensive Care. 2025 Nov 14;13:64. doi: 10.1186/s40560-025-00833-8 (PMC12619163; doi:10.1186/s40560-025-00833-8)
Supplement: Supplementary file 3 — Additional file 3 (Supplementary Table 3. Summary of hospital-level variation estimated by the GLMM used for sensitivity analysis) [file 40560_2025_833_MOESM3_ESM.xlsx]

## Sheet: Fixed Effects
	Supplementary Table 3. Summary of hospital-level variation estimated by the generalized linear mixed model (GLMM) used for sensitivity analysis
	Factor	OR	p.value
	Emergency surgical admission	0.44 (0.28-0.70)	< 0.01
	ICU readmission	1.31 (0.87-1.98)	0.192
	Respiratory infection	2.05 (1.46-2.88)	< 0.01
	GCS	0.94 (0.80-1.11)	0.48
	PaCO2	1.17 (1.04-1.32)	< 0.01
	APACHEII	1.24 (1.03-1.49)	0.018
	BMI (< 18.5)	1.82 (1.33-2.49)	< 0.01
	Admission from in-hospital ward	1.59 (1.13-2.23)	< 0.01
	Random Effect
	Random effect SD	0.738
	Intraclass correlation coefficient	0.142
	Number of hospitals	89
