# Supplementary material for: Development and validation of the STeP score for predicting tracheostomy in patients with sepsis using a nationwide ICU database: a retrospective observational study
Source: J Intensive Care. 2025 Nov 14;13:64. doi: 10.1186/s40560-025-00833-8 (PMC12619163; doi:10.1186/s40560-025-00833-8)
Supplement: Supplementary file 4 — Additional file 4 (Supplementary Table 4. Baseline characteristics of patients stratified by tracheostomy during the entire ICU stay) [file 40560_2025_833_MOESM4_ESM.xlsx]

## Sheet: Supplementary Table4_251016
	Supplementary Table 4. Baseline characteristics of patients stratified by tracheostomy during the entire ICU stay
		Tracheostomy during ICU admission
	Factor	No (N=1,641)	Yes (N=342)	p.value
	Age	74.0 (64.0-80.0)	73.0 (64.3-80.0)	0.23
	Sex, male	1064 (64.8)	239 (69.9)	0.08
	SOFA score	9.0 (7.0-11.0)	10.0 (8.0-13.0)	<0.001
	APACHEII score	22.0 (17.0-28.0)	26.0 (22.0-31.0)	<0.001
	SAPSII score	53.0 (44.0-64.0)	58.0 (48.0-70.0)	<0.001
	PF ratio	254 (168-368)	209 (126-332)	<0.001
	PaCO2	39.3 (33.6-45.0)	41.8 (34.8-50.8)	<0.001
	Lactate	2.4 (1.5-4.4)	2.3 (1.4-4.2)	0.13
	GCS	15.0 (11.0-15.0)	13.0 (7.0-15.0)	<0.001
	BMI
	Low (< 18.5)	312 (19.0)	109 (31.9)
	Normal (18.5-24.9)	899 (54.8)	172 (50.3)
	Over (25-29.9)	305 (18.6)	46 (13.5)
	Obesity (>=30.0)	125 (7.6)	15 (4.4)
	Comorbidity
	Respiratory failure	36 (2.2)	25 (7.3)	<0.001
	Immunosuppression	180 (11.0)	46 (13.5)	0.19
	Metastatic cancer	94 (5.7)	9 (2.6)	0.02
	Maintenance dialysis	75 (4.6)	17 (5.0)	0.78
	Liver cirrhosis	31 (1.9)	3 (0.9)	0.25
	ICU readmission	171 (10.4)	58 (17.0)	0.001
