# Supplementary material for: Development and validation of the STeP score for predicting tracheostomy in patients with sepsis using a nationwide ICU database: a retrospective observational study
Source: J Intensive Care. 2025 Nov 14;13:64. doi: 10.1186/s40560-025-00833-8 (PMC12619163; doi:10.1186/s40560-025-00833-8)
Supplement: Supplementary file 5 — Additional file 5 (Supplementary Table 5. Fine–Gray Competing Risks Analysis for ICU Tracheostomy Using the STeP Score) [file 40560_2025_833_MOESM5_ESM.xlsx]

## Sheet: Sheet 1
	Supplementary Table 5. Fine-Gray Competing Risks Analysis for ICU Tracheostomy Using the STeP Score
	Item	Value
	Total number of patients (N)	2337
	Number of tracheostomy events (N)	276
	Number of ICU deaths before tracheostomy within 14 days (N)	310
	Number of patients discharged alive without tracheostomy within 14 days (N)	1496
	No tracheostomy/discharge/death within 14 days (N)	255
	Mean ± SD of STeP score	4.6 ± 3.5
	Range of STeP score	0 – 17
	Fine–Gray regression results for STeP score
	Subdistribution Hazard Ratio	1.20 (1.17-1.24)
	p-value	<0.001
